# Supplementary material for: Effect of the ACAA1 Gene on Preadipocyte Differentiation in Sheep
Source: Front Genet. 2021 Jun 21;12:649140. doi: 10.3389/fgene.2021.649140 (PMC8255805; doi:10.3389/fgene.2021.649140)
Supplement: Supplementary file 1 [file Data_Sheet_1.FASTA]

>XM_004018227.3:203-1273 PREDICTED: Ovis aries acetyl-CoA acyltransferase 1 (ACAA1), mRNA 
ATGACCGCGGTTCTCCAGGACGTCAAGCTGAGCCCGGCCCAGCTGGGAGATATCTGCGTGGGAAATGTGC
TTCAGCCCGGGGCCGGAGCGATGATGGCCCGAATCGCCCAGTTTCTGAGTGGCATTCCGGAGACTGTGCC
TTTGTCAGCTGTCAATAGGCAGTGCTCGTCGGGGCTCCAGGCGGTGGCCAGCATAGCTGGTGGCATCAGA
AATGGGTCTTATGACATTGGCATGGCTTGTGGGGTGGAGTCCATGTCCCTGGCTGACAGAGGGAACCCTG
GAAATGTTACTTCACGCCTGGTGGAGAATAAGAAGGCCAGAGACTGCCTGATTCCTATGGGGATAACCTC
AGAGAATGTGGCTGAGCGGTTTGGCATTTCGCGGGAGAAGCAGGACACCTTTGCACTGGCTTCCCAGCAA
AAGGCAGCCAGAGCCCAGAGCCAGGGCTGTTTCCAGGCTGAGATCGTGCCTGTTACCACCACGGTCCGTG
ACGACAAGGGCACAGAGCAAAGCGTCACCGTGGCCCAGGACGAGGGCATCCGCCCCAGCACCACCATGGA
GGGCCTGGCCAAGCTGAAGCCCGCCTTTAAGGAGGGGGGCTCTACCACGGCTGGAAACTCTAGCCAGGTG
AGTGATGGAGCTGCTGCCATCCTGCTGGCCAGGAGGTCCAAGGCAGAAGAGCTGGGCCTTCCCATCCTTG
GGGTCCTGAGGTCCTATGCAGTGGTTGGGGTTCCGCCTGACATCATGGGCATTGGCCCTGCCTACGCCAT
CCCTGTGGCTTTGCAGAAAGCAGGGCTGACGGTGGACGATGTGGACATCTTTGAGATCAACGAGGCCTTC
GCCAGTCAGGCTGTGTACTGTGTGGAGAAGCTGAAACTCCCCCTTGAGAAGGTGAACCCTCTCGGGGGTG
CAGTGGCCTTGGGCCACCCGCTGGGCTGCACAGGGGCTCGACAGGTCATCACGCTGCTCAATGAGCTGAA
GCGCCGCGGGAAGAGGGCCTACGGGGTGGTGTCCATGTGCATCGGGACTGGCATGGGAGCTGCCGCTGTC
TTTGAATACCCCGGAAACTGA
