# Supplementary material for: Effect of the ACAA1 Gene on Preadipocyte Differentiation in Sheep
Source: Front Genet. 2021 Jun 21;12:649140. doi: 10.3389/fgene.2021.649140 (PMC8255805; doi:10.3389/fgene.2021.649140)
Supplement: Supplementary file 2 [file Data_Sheet_2.FASTA]

>XM_004018227.3 PREDICTED: Ovis aries acetyl-CoA acyltransferase 1 (ACAA1), mRNA
 TGCAGGTGGTTGCTGGGTCACCTGAAGGGTCCGGCCCGCTTCGGACCCGGAGCCGAGGCCGCCCGTGTTG
CCGAGCGGCGCGCGGGCGAGGCTTTCCGCAGAGGATGTCGTGGTGGTGCACGGCGCGCACTGCCATTTGC
CGGTTCGCCGGCCGCGGGGCGGCTTTAAGGACACCACCCCCGACGAGCTTCTCTCCGCCGTCATGACCGC
GGTTCTCCAGGACGTCAAGCTGAGCCCGGCCCAGCTGGGAGATATCTGCGTGGGAAATGTGCTTCAGCCC
GGGGCCGGAGCGATGATGGCCCGAATCGCCCAGTTTCTGAGTGGCATTCCGGAGACTGTGCCTTTGTCAG
CTGTCAATAGGCAGTGCTCGTCGGGGCTCCAGGCGGTGGCCAGCATAGCTGGTGGCATCAGAAATGGGTC
TTATGACATTGGCATGGCTTGTGGGGTGGAGTCCATGTCCCTGGCTGACAGAGGGAACCCTGGAAATGTT
ACTTCACGCCTGGTGGAGAATAAGAAGGCCAGAGACTGCCTGATTCCTATGGGGATAACCTCAGAGAATG
TGGCTGAGCGGTTTGGCATTTCGCGGGAGAAGCAGGACACCTTTGCACTGGCTTCCCAGCAAAAGGCAGC
CAGAGCCCAGAGCCAGGGCTGTTTCCAGGCTGAGATCGTGCCTGTTACCACCACGGTCCGTGACGACAAG
GGCACAGAGCAAAGCGTCACCGTGGCCCAGGACGAGGGCATCCGCCCCAGCACCACCATGGAGGGCCTGG
CCAAGCTGAAGCCCGCCTTTAAGGAGGGGGGCTCTACCACGGCTGGAAACTCTAGCCAGGTGAGTGATGG
AGCTGCTGCCATCCTGCTGGCCAGGAGGTCCAAGGCAGAAGAGCTGGGCCTTCCCATCCTTGGGGTCCTG
AGGTCCTATGCAGTGGTTGGGGTTCCGCCTGACATCATGGGCATTGGCCCTGCCTACGCCATCCCTGTGG
CTTTGCAGAAAGCAGGGCTGACGGTGGACGATGTGGACATCTTTGAGATCAACGAGGCCTTCGCCAGTCA
GGCTGTGTACTGTGTGGAGAAGCTGAAACTCCCCCTTGAGAAGGTGAACCCTCTCGGGGGTGCAGTGGCC
TTGGGCCACCCGCTGGGCTGCACAGGGGCTCGACAGGTCATCACGCTGCTCAATGAGCTGAAGCGCCGCG
GGAAGAGGGCCTACGGGGTGGTGTCCATGTGCATCGGGACTGGCATGGGAGCTGCCGCTGTCTTTGAATA
CCCCGGAAACTGACGGCCCAGGGCGGAGGCGCAGCAGCCCGCAGCATGGAAGGGATGGCAAGTCAAGACA
CCTGAGCTGATGTGAGCACACACAACGTGAACAGATGCCCCAGCACAGGAGCAGATGCGGAGTCAGGCCC
CTCCGGCTAAGACCCACCCAGCCCACAAGGCCGCCGCGTGATCCCTGGGGGCAGGCCCTGTGGATGGGGA
GTGCCGCAGACGCAGTAAATGCGCGGTCTTAC
