# Supplementary material for: Effect of the ACAA1 Gene on Preadipocyte Differentiation in Sheep
Source: Front Genet. 2021 Jun 21;12:649140. doi: 10.3389/fgene.2021.649140 (PMC8255805; doi:10.3389/fgene.2021.649140)
Supplement: Supplementary file 4 [file Table_1.XLSX]

## Sheet: Sheet1
lipid content
	over-NC	over-ACAA1	si-NC	si-ACAA1
	1.798	1.496	1.391	1.752
	1.836	1.534	1.389	1.748
	1.813	1.518	1.386	1.746
average	1.815	1.516	1.393	1.748
content of triglyceride
	Standard sample						BLACK	over-ACAA1	over-NC	si-ACAA1	si-NC
Concentration um/l	4000	2000	1000	500	250	125	0	0.051	0.056	0.052	0.043
OD	0.48	0.22	0.13	0.073	0.037	0.016	0	0.048	0.054	0.049	0.042	OD times 3
TGs								0.053	0.059	0.047	0.039
								0.051	0.056	0.049	0.041	average
								464	514	444	368	Concentration
