# Supplementary material for: Effect of the ACAA1 Gene on Preadipocyte Differentiation in Sheep
Source: Front Genet. 2021 Jun 21;12:649140. doi: 10.3389/fgene.2021.649140 (PMC8255805; doi:10.3389/fgene.2021.649140)
Supplement: Supplementary file 5 [file Table_2.XLSX]

## Sheet: Differentiation
fig 1 mRNA data
	CT value						average		Standard deviation		△				△△Ct±△SD		The result
Sample number	CT value of objective gene（times 3）			CT value of INTERNAL REFERENCE（times 3）			objective gene	INTERNAL REFERENCE	objective gene	INTERNAL REFERENCE	△Ct	△SD	Definitive reference	△△Ct	Subtracts	add	Relative expression	Positive deviation	Negative deviation
	2	2	2	1	1	1	2	1	0	0	1	0	1	0	0	0	1	0	0
ACAA1				INTERNAL REFERENCE，UBQ															-1
D0	29.25	28.92	29.29	19.88	19.79	19.69	29.1533	19.7867	0.20306	0.0950438	9.36667	0.224202	9.3667	-3.33333e-05	-0.224236	0.224169	1.00002	0.168135	0.143935
D2	30	29.89	29.64	21.53	22.02	21.6	29.8433	21.7167	0.184481	0.265016	8.12667	0.322903	9.3667	-1.24003	-1.56294	-0.91713	2.36204	0.592507	0.473685
D4	30.65	30.52	30.73	21.6	21.26	21.25	30.6333	21.37	0.105987	0.199249	9.26333	0.225684	9.3667	-0.103367	-0.329051	0.122317	1.07428	0.181909	0.155567
D6	29.89	29.86	29.47	20.29	20.78	20.24	29.74	20.4367	0.234307	0.298385	9.30333	0.379385	9.3667	-0.0633667	-0.442752	0.316019	1.0449	0.314293	0.241618
D8	30.89	31.02	31	21.58	21.2	21.13	30.97	21.3033	0.07	0.242143	9.66667	0.252058	9.3667	0.299967	0.0479085	0.552025	0.812271	0.155067	0.130209
PPARγ
D0	30.25	29.98	30.02	19.88	19.79	19.69	30.0833	19.7867	0.145717	0.0950438	10.2967	0.173973	10.297	-0.000333333	-0.174307	0.17364	1.00023	0.128191	0.113628
D2	31.22	31.2	30.94	21.53	22.02	21.6	31.12	21.7167	0.156205	0.265016	9.40333	0.307625	10.297	-0.893667	-1.20129	-0.586041	1.85789	0.441563	0.35677
D4	30.66	30.42	30.67	21.6	21.26	21.25	30.5833	21.37	0.141539	0.199249	9.21333	0.244404	10.297	-1.08367	-1.32807	-0.839263	2.11942	0.391251	0.33028
D6	30.7	30.87	30.44	20.29	20.78	20.24	30.67	20.4367	0.216564	0.298385	10.2333	0.368691	10.297	-0.0636667	-0.432358	0.305025	1.04512	0.304319	0.23569
D8	31.21	31.16	30.64	21.58	21.2	21.13	31.0033	21.3033	0.315647	0.242143	9.7	0.397827	10.297	-0.597	-0.994827	-0.199173	1.51257	0.480274	0.364528
C/EBPα																			-1
D0	32.33	31.53	32.31	19.88	19.79	19.69	32.0567	19.7867	0.456216	0.0950438	12.27	0.466011	12.27	0	-0.466011	0.466011	1	0.381285	0.276037
D2	31.73	31.54	31.44	21.53	22.02	21.6	31.57	21.7167	0.147309	0.265016	9.85333	0.303205	12.27	-2.41667	-2.71987	-2.11346	5.33936	1.24878	1.01208
D4	31.38	32.02	31.53	21.6	21.26	21.25	31.6433	21.37	0.334714	0.199249	10.2733	0.38953	12.27	-1.99667	-2.3862	-1.60714	3.99077	1.237	0.944302
D6	31.75	31.69	31.61	20.29	20.78	20.24	31.6833	20.4367	0.0702377	0.298385	11.2467	0.30654	12.27	-1.02333	-1.32987	-0.716794	2.03261	0.481196	0.389085
D8	31.82	32.33	32.37	21.58	21.2	21.13	32.1733	21.3033	0.306649	0.242143	10.87	0.390726	12.27	-1.4	-1.79073	-1.00927	2.63902	0.820873	0.626118
	note：
D0：0Day；D2：2Days；D4：4Days；D6：6Days；D8：8Days

## Sheet: Knockdown of ACAA1 
fig 2 mRNA data
	CT value						average		Standard deviation		△				△△Ct±△SD		The result
Sample number	CT value of objective gene（times 3）			CT value of INTERNAL REFERENCE（times 3）			objective gene	INTERNAL REFERENCE	objective gene	INTERNAL REFERENCE	△Ct	△SD	Definitive reference	△△Ct	Subtracts	add	Relative expression	Positive deviation	Negative deviation
	2	2	2	1	1	1	2	1	0	0	1	0	1	0	0	0	1	0	0
ACAA1				INTERNAL REFERENCE，UBQ															-1
si-0D	30.06	30.08	30.08	19.15	19.17	19.15	30.0733	19.1567	0.011547	0.011547	10.9167	0.0163299	9.303	1.61367	1.59734	1.63	0.326767	0.0037197	0.00367783
si-0D-NC	29.54	29.57	29.59	20.27	20.25	20.27	29.5667	20.2633	0.0251661	0.011547	9.30333	0.0276887	9.303	0.000333333	-0.0273554	0.0280221	0.999769	0.0193733	0.019005
si-4D	30.28	30.26	30.22	19.19	19.13	19.15	30.2533	19.1567	0.0305505	0.0305505	11.0967	0.0432049	10.126	0.970667	0.927462	1.01387	0.51027	0.0155124	0.0150547
si-4D-NC	29.88	29.86	28.98	19.46	19.45	19.43	29.5733	19.4467	0.513939	0.0152753	10.1267	0.514166	10.126	0.000666667	-0.513499	0.514833	0.999538	0.42797	0.299664
si-8D	30.34	30.32	30.34	19.54	19.56	19.54	30.3333	19.5467	0.011547	0.011547	10.7867	0.0163299	9.98	0.806667	0.790337	0.822997	0.571701	0.00650787	0.00643463
si-8D-NC	30.04	30.06	30.02	20.04	20.09	20.05	30.04	20.06	0.02	0.0264575	9.98	0.0331662	9.98	0	-0.0331662	0.0331662	1	0.0232554	0.0227269
PPARr				INTERNAL REFERENCE，UBQ															-1
si-0D	28.65	28.81	28.53	19.19	19.23	19.45	28.6633	19.29	0.140475	0.14	9.37333	0.198326	10.053	-0.679667	-0.877993	-0.48134	1.60177	0.236047	0.20573
si-0D-NC	29.33	29.25	29.52	19.06	19.45	19.43	29.3667	19.3133	0.138684	0.219621	10.0533	0.259743	10.053	0.000333333	-0.25941	0.260077	0.999769	0.19722	0.164726
si-4D	28.29	28.21	28.2	20.25	20.17	20.55	28.2333	20.3233	0.0493288	0.200333	7.91	0.206317	8.833	-0.923	-1.12932	-0.716683	1.89605	0.291497	0.252655
si-4D-NC	29.26	29.1	28.81	19.97	20	20.7	29.0567	20.2233	0.228108	0.413078	8.83333	0.471876	8.833	0.000333333	-0.471542	0.472209	0.999769	0.386822	0.278909
si-8D	29.63	29.64	29.28	20.54	20.2	20.24	29.5167	20.3267	0.20502	0.185831	9.19	0.276707	10.027	-0.837	-1.11371	-0.560293	1.78633	0.377678	0.311763
si-8D-NC	30.14	29.93	30.15	19.91	19.9	20.33	30.0733	20.0467	0.124231	0.245425	10.0267	0.275076	10.027	-0.000333333	-0.275409	0.274742	1.00023	0.210106	0.173633
CEBPa				INTERNAL REFERENCE，UBQ															-1
si-0D	32.12	31.88	32.16	19.19	19.23	19.45	32.0533	19.29	0.151438	0.14	12.7633	0.206236	12.817	-0.0536667	-0.259903	0.152569	1.0379	0.159499	0.138253
si-0D-NC	31.93	32.04	32.42	19.06	19.45	19.43	32.13	19.3133	0.257099	0.219621	12.8167	0.338132	12.817	-0.000333333	-0.338465	0.337799	1.00023	0.26418	0.208983
si-4D	30.84	31.14	30.99	20.25	20.17	20.55	30.99	20.3233	0.15	0.200333	10.6667	0.250267	11.007	-0.340333	-0.5906	-0.0900668	1.26605	0.239824	0.20163
si-4D-NC	31.27	31.23	31.19	19.97	20	20.7	31.23	20.2233	0.04	0.413078	11.0067	0.41501	11.007	-0.000333333	-0.415343	0.414677	1.00023	0.333385	0.250043
si-8D	31.12	31.39	31.37	20.54	20.2	20.24	31.2933	20.3267	0.150444	0.185831	10.9667	0.239096	11.227	-0.260333	-0.499429	-0.0212378	1.19776	0.215898	0.182926
si-8D-NC	31.51	31.07	31.24	19.91	19.9	20.33	31.2733	20.0467	0.221886	0.245425	11.2267	0.330857	11.227	-0.000333333	-0.331191	0.330524	1.00023	0.25782	0.204984
	note：
	D0：0Day； D4：4Days； D8：8Days

## Sheet: Overexpression of ACAA1
fig 4 mRNA data
	CT value						average		Standard deviation		△				△△Ct±△SD		The result
Sample number	CT value of objective gene（times 3）			CT value of INTERNAL REFERENCE（times 3）			objective gene	INTERNAL REFERENCE	objective gene	INTERNAL REFERENCE	△Ct	△SD	Definitive reference	△△Ct	Subtracts	add	Relative expression	Positive deviation	Negative deviation
	2	2	2	1	1	1	2	1	0	0	1	0	1	0	0	0	1	0	0
ACAA1
over-0D	15.63	16.07	15.51	20.55	20.43	20.54	15.7367	20.5067	0.294845	0.0665833	-4.77	0.302269	10.33	-15.1	-15.4023	-14.7977	35119.9	8185.82	6638.51
over-0D-NC	30.14	30	30.19	19.82	19.85	19.66	30.11	19.7767	0.0984886	0.102144	10.3333	0.141892	10.33	0.00333333	-0.138559	0.145225	0.997692	0.103113	0.093454
over-4D	18.53	18.51	18.15	20.88	20.69	20.96	18.3967	20.8433	0.213854	0.138684	-2.44667	0.254886	8.0433	-10.49	-10.7449	-10.2351	1438.12	277.904	232.898
over-4D-NC	28.76	28.87	28.84	20.86	20.71	20.77	28.8233	20.78	0.0568624	0.0754983	8.04333	0.0945163	8.0433	3.33333e-05	-0.094483	0.0945496	0.999977	0.0677058	0.0634123
over-8D	20.17	19.9	19.75	19.43	19.54	19.52	19.94	19.4967	0.212838	0.0585947	0.443333	0.220756	8.9633	-8.51997	-8.74072	-8.29921	367.084	60.6953	52.0835
over-8D-NC	29.09	28.98	29.27	20.11	20.11	20.23	29.1133	20.15	0.146401	0.069282	8.96333	0.161967	8.9633	3.33333e-05	-0.161934	0.162	0.999977	0.118809	0.106192
PPARγ
over-0D	28.93	29.15	28.94	20.55	20.43	20.54	29.0067	20.5067	0.124231	0.0665833	8.5	0.140949	9.8	-1.3	-1.44095	-1.15905	2.46229	0.252705	0.229184
over-0D-NC	29.6	29.44	29.69	19.82	19.85	19.66	29.5767	19.7767	0.126623	0.102144	9.8	0.162686	9.8	0	-0.162686	0.162686	1	0.119369	0.10664
over-4D	30.07	30.06	30.04	20.98	20.99	20.96	30.0567	20.9767	0.0152753	0.0057735	9.08	0.0163299	8.25	0.83	0.81367	0.84633	0.562529	0.00640347	0.00633139
over-4D-NC	29.11	29.14	29.12	20.86	20.87	20.87	29.1233	20.8667	0.0152753	0.0152753	8.25667	0.0216025	8.25	0.00666667	-0.0149358	0.0282691	0.99539	0.0150168	0.0147936
over-8D	31.01	30.92	30.96	20.11	20.11	20.13	30.9633	20.1167	0.0450925	0.011547	10.8467	0.0465475	10.12	0.726667	0.680119	0.773214	0.604299	0.0198152	0.0191861
over-8D-NC	29.94	29.98	29.93	19.83	19.85	19.82	29.95	19.8333	0.0264575	0.0152753	10.1167	0.0305505	10.12	-0.00333333	-0.0338838	0.0272172	1.00231	0.0214513	0.0210018
CEBPα
over-0D	30.09	30.2	30.33	20.55	20.43	20.54	30.2067	20.5067	0.120139	0.0665833	9.7	0.137356	12.597	-2.897	-3.03436	-2.75964	7.44876	0.744038	0.676467
over-0D-NC	32.49	32.03	32.6	19.82	19.85	19.66	32.3733	19.7767	0.302379	0.102144	12.5967	0.319166	12.597	-0.000333333	-0.319499	0.318832	1.00023	0.247666	0.198513
over-4D	30.75	30.76	30.75	20.88	20.89	20.86	30.7533	20.8767	0.0057735	0.0152753	9.87667	0.0163299	9.223	0.653667	0.637337	0.669997	0.635663	0.00723597	0.00715453
over-4D-NC	30.02	30.04	29.95	20.86	20.71	20.77	30.0033	20.78	0.0472582	0.0754983	9.22333	0.0890693	9.223	0.000333333	-0.0887359	0.0894026	0.999769	0.063669	0.0598571
over-8D	32.87	32.88	32.88	20.11	20.11	20.13	32.8767	20.1167	0.0057735	0.011547	12.76	0.0129099	12.4	0.36	0.34709	0.37291	0.779165	0.00700364	0.00694124
over-8D-NC	32.28	32.28	32.26	19.86	19.89	19.87	32.2733	19.8733	0.011547	0.0152753	12.4	0.0191485	12.4	0	-0.0191485	0.0191485	1	0.0133612	0.0131851
	note：
	D0：0Day； D4：4Days； D8：8Days
