# Supplementary material for: Effect of the ACAA1 Gene on Preadipocyte Differentiation in Sheep
Source: Front Genet. 2021 Jun 21;12:649140. doi: 10.3389/fgene.2021.649140 (PMC8255805; doi:10.3389/fgene.2021.649140)
Supplement: Supplementary file 6 [file Table_3.XLSX]

## Sheet: Differentiation
Fig1 protein datas
	0 Day	2 Day	4 Day	6 Day	8 Day
ACAA1	77569	96704	88801	84990	84552
actin	281364	280137	226464	226090	226756
ACAA1/actin	0.275689	0.345203	0.39212	0.375291	0.373975
Change in expression based on Day 0	0.984604	1.25214	1.42233	1.36128	1.35651
PPARγ	175332	171351	232392	282619	323552
actin	148969	111938	94611	79837	52794
PPARγ/actin	1.17697	1.53077	2.45629	3.53995	6.12858
Change in expression based on Day 0	0.997432	1.3006	2.08696	3.00768	5.20708
C/EBPα	114029	136904	124898	130416	125498
actin	281364	280137	226464	226090	226756
C/EBPα/actin	0.405272	0.488704	0.551514	0.576832	0.55345
Change in expression based on Day 0	0.988469	1.20587	1.36085	1.42332	1.36562

## Sheet: Knockdown of ACAA1 
Fig3 protein datas
	4 Day		8 Day
	si-ACAA1	si-NC	si-ACAA1	si-NC
ACAA1	88410	103151	69769	83563
actin	144846	141254	134626	122658
ACAA1/actin	0.610377	0.730252	0.518245	0.681268
	0.835844	1.00035	0.760706	1.00187
PPARγ	205756	161580	125192	57502
PPARγ/actin	1.42052	1.1439	0.929924	0.468799
	1.24182	0.99991	1.98363	0.999572
C/EBPα	199863	126394	101215	85325
C/EBPα/actin	1.37983	0.894799	0.751826	0.695633
	1.54206	0.999776	1.11455	0.993762

## Sheet: Overexpression of ACAA1
Fig5 protein datas
	4 Day		8 Day
	Over-ACAA1	Over-NC	Over-ACAA1	Over-NC
ACAA1	36029	27977	52508	42178
actin	59137	77404	69831	76587
ACAA1/actin	0.609246	0.361441	0.75193	0.55072
	1.6856	1.004	1.36536	0.999492
PPARγ	40616	71498	52531	63605
PPARγ/actin	0.686812	0.923699	0.752268	0.868814
	0.743545	0.999674	0.865856	0.999786
C/EBPα	58084	113902	85180	148525
C/EBPα/actin	0.982197	1.47153	1.2198	1.9393
	0.667469	0.999678	0.628992	0.999999
